# Supplementary material for: Optimization of New Catalytic Topoisomerase II Inhibitors as an Anti-Cancer Therapy
Source: Cancers (Basel). 2021 Jul 22;13(15):3675. doi: 10.3390/cancers13153675 (PMC8345109; doi:10.3390/cancers13153675)
Supplement: Supplementary file 1 [file cancers-13-03675-s001.zip]

Archive with 1 entries (1 files):
- cancers-1267856-original-images.pdf
